# Supplementary material for: Injection laryngoplasty of human adipose-derived stem cell spheroids with hyaluronic acid-based hydrogel improves the morphological and functional characteristics of geriatric larynx
Source: Biomater Res. 2022 Apr 5;26:13. doi: 10.1186/s40824-022-00261-x (PMC8981753; doi:10.1186/s40824-022-00261-x)
Supplement: Supplementary file 1 — Additional file 1. [file 40824_2022_261_MOESM1_ESM.zip]

Archive with 2 entries (2 files):
- Supplementary Data.docx
- Supplementary figure 1.png
